# Supplementary material for: The Irish DNA Atlas: Revealing Fine-Scale Population Structure and History within Ireland
Source: Sci Rep. 2017 Dec 8;7:17199. doi: 10.1038/s41598-017-17124-4 (PMC5722868; doi:10.1038/s41598-017-17124-4)
Supplement: Supplementary file 2 — Supplemental Table 2 [file 41598_2017_17124_MOESM2_ESM.xlsx]

## Sheet: Supplementary Table 2
Supplementary Table 2
Table of Fst estimates using the Weir and Cockerham method. Show are the Fst estimates between the 30 fineStructure clusters shown in Figure 1. Our British estimates are in broad agreement with previous estimates.
	England I	N England I	Devon I	N England II	Marches I	Cornwall I	N England III	N England IV	N Scotland I	N Scotland II	N Ireland I	N Ireland II	N Ireland III	W Scotland I	S Wales I	S Wales II	S Wales III	N Wales I	Connacht	Dublin	C Ireland	Leinster	Ulster	N Munster	S Munster	Orkney I	Orkney II	Orkney III	Orkney IV	Orkney V
England I	-	0.00014	0.00017	0.0001	0.0002	0.00048	0.00028	0.00011	0.0005	0.00322	5e-05	0.00031	0.00038	0.00128	0.00075	0.00123	0.00182	0.00165	0.00107	0.00073	0.00083	0.00081	0.00145	0.00101	0.00131	0.00176	0.00337	0.00156	0.00237	0.00488
N England I	0.00014	-	0.00037	0.0002	0.00038	0.00065	0.00038	0.00024	0.00061	0.00333	0.00015	0.00046	0.00044	0.00139	0.00089	0.00133	0.00203	0.00177	0.00121	0.0008	0.00093	0.00091	0.00155	0.00107	0.00148	0.00198	0.00359	0.00179	0.0026	0.00504
Devon I	0.00017	0.00037	-	0.00022	0.00028	0.00036	0.00042	0.0002	0.00057	0.00345	0.00013	0.00045	0.00046	0.00132	0.00074	0.00122	0.00191	0.00168	0.00108	0.00075	0.00087	0.00079	0.00138	0.00102	0.00141	0.00186	0.0035	0.00169	0.00251	0.00511
N England II	0.0001	0.0002	0.00022	-	0.00014	0.00059	0.0003	0.00014	0.00048	0.00335	8e-05	0.0003	0.00046	0.00121	0.00079	0.00107	0.0017	0.00136	0.00096	0.00067	0.00071	0.00066	0.00137	0.0009	0.00137	0.0018	0.00336	0.00178	0.00242	0.0049
Marches I	0.0002	0.00038	0.00028	0.00014	-	0.00053	0.00042	0.00019	0.00058	0.00338	0.00014	0.00037	0.00036	0.00137	0.0005	0.001	0.00158	0.00138	0.00094	0.00068	0.00076	0.00076	0.00132	0.00094	0.00134	0.00177	0.00353	0.0017	0.00251	0.00488
Cornwall I	0.00048	0.00065	0.00036	0.00059	0.00053	-	0.00071	0.0005	0.0008	0.00365	0.00047	0.00062	0.00065	0.00144	0.00115	0.00139	0.00207	0.00185	0.00112	0.00089	0.00088	0.00093	0.00147	0.00111	0.00139	0.00204	0.0037	0.00206	0.00269	0.00521
N England III	0.00028	0.00038	0.00042	0.0003	0.00042	0.00071	-	9e-05	0.00056	0.00336	0.00027	0.0003	0.00035	0.00119	0.00086	0.00134	0.00202	0.00173	0.00097	0.00068	0.0008	0.0008	0.00128	0.00092	0.00127	0.00178	0.00349	0.00172	0.0024	0.00491
N England IV	0.00011	0.00024	0.0002	0.00014	0.00019	0.0005	9e-05	-	0.00034	0.00313	2e-05	0.00017	0.00025	0.00098	0.0007	0.00108	0.00174	0.00151	0.00075	0.00046	0.00064	0.00062	0.00111	0.00076	0.00107	0.00165	0.00335	0.00151	0.00221	0.00475
N Scotland I	0.0005	0.00061	0.00057	0.00048	0.00058	0.0008	0.00056	0.00034	-	0.00262	0.00032	0.00035	0.00036	0.00096	0.00096	0.00126	0.00204	0.00175	0.00078	0.00049	0.00064	0.0007	0.00097	0.00077	0.00101	0.00171	0.00333	0.00173	0.00229	0.00509
N Scotland II	0.00322	0.00333	0.00345	0.00335	0.00338	0.00365	0.00336	0.00313	0.00262	-	0.00306	0.00301	0.0032	0.00392	0.00379	0.00422	0.00519	0.00457	0.0035	0.00331	0.00345	0.00341	0.00389	0.00357	0.00384	0.00454	0.0062	0.00437	0.0053	0.00775
N Ireland I	5e-05	0.00015	0.00013	8e-05	0.00014	0.00047	0.00027	2e-05	0.00032	0.00306	-	6e-05	0.0001	0.00086	0.00065	0.00104	0.00153	0.00137	0.00048	0.00021	0.00032	0.00039	0.00085	0.00047	0.00059	0.00149	0.0031	0.00142	0.00225	0.00452
N Ireland II	0.00031	0.00046	0.00045	0.0003	0.00037	0.00062	0.0003	0.00017	0.00035	0.00301	6e-05	-	9e-05	0.00074	0.00072	0.00117	0.0018	0.00155	0.00045	0.00024	0.00036	0.00039	0.00075	0.00053	0.0008	0.00159	0.0033	0.00148	0.00216	0.00484
N Ireland III	0.00038	0.00044	0.00046	0.00046	0.00036	0.00065	0.00035	0.00025	0.00036	0.0032	0.0001	9e-05	-	0.0008	0.00082	0.00098	0.00177	0.00155	0.00027	0.00017	0.00011	0.00022	0.00041	0.00034	0.00056	0.00162	0.00329	0.00143	0.00239	0.00507
W Scotland I	0.00128	0.00139	0.00132	0.00121	0.00137	0.00144	0.00119	0.00098	0.00096	0.00392	0.00086	0.00074	0.0008	-	0.00157	0.00193	0.00244	0.00202	0.00091	0.00071	0.00086	0.00091	0.00108	0.00097	0.0012	0.00217	0.00391	0.00224	0.0031	0.00558
S Wales I	0.00075	0.00089	0.00074	0.00079	0.0005	0.00115	0.00086	0.0007	0.00096	0.00379	0.00065	0.00072	0.00082	0.00157	-	0.00093	0.00098	0.00157	0.00127	0.00097	0.00099	0.00098	0.00173	0.00124	0.00131	0.0023	0.00398	0.00215	0.00281	0.0056
S Wales II	0.00123	0.00133	0.00122	0.00107	0.001	0.00139	0.00134	0.00108	0.00126	0.00422	0.00104	0.00117	0.00098	0.00193	0.00093	-	0.00068	0.00176	0.00146	0.00122	0.00128	0.00139	0.00176	0.00138	0.00185	0.00261	0.00432	0.00254	0.00349	0.00586
S Wales III	0.00182	0.00203	0.00191	0.0017	0.00158	0.00207	0.00202	0.00174	0.00204	0.00519	0.00153	0.0018	0.00177	0.00244	0.00098	0.00068	-	0.00235	0.00204	0.002	0.00197	0.00202	0.00238	0.00202	0.00235	0.0032	0.0051	0.00304	0.00413	0.00678
N Wales I	0.00165	0.00177	0.00168	0.00136	0.00138	0.00185	0.00173	0.00151	0.00175	0.00457	0.00137	0.00155	0.00155	0.00202	0.00157	0.00176	0.00235	-	0.00183	0.00156	0.00169	0.00172	0.00212	0.00172	0.00225	0.00309	0.0049	0.00297	0.00359	0.00628
Connacht	0.00107	0.00121	0.00108	0.00096	0.00094	0.00112	0.00097	0.00075	0.00078	0.0035	0.00048	0.00045	0.00027	0.00091	0.00127	0.00146	0.00204	0.00183	-	1e-05	0.0001	0.00029	0.0002	0.00022	0.00048	0.00199	0.00374	0.00197	0.00278	0.00516
Dublin	0.00073	0.0008	0.00075	0.00067	0.00068	0.00089	0.00068	0.00046	0.00049	0.00331	0.00021	0.00024	0.00017	0.00071	0.00097	0.00122	0.002	0.00156	1e-05	-	5e-05	0.00025	0.00014	0.0003	0.0005	0.00167	0.00347	0.0017	0.00252	0.00503
C Ireland	0.00083	0.00093	0.00087	0.00071	0.00076	0.00088	0.0008	0.00064	0.00064	0.00345	0.00032	0.00036	0.00011	0.00086	0.00099	0.00128	0.00197	0.00169	0.0001	5e-05	-	0.00013	0.0003	9e-05	0.00035	0.00195	0.00358	0.00195	0.00257	0.00508
Leinster	0.00081	0.00091	0.00079	0.00066	0.00076	0.00093	0.0008	0.00062	0.0007	0.00341	0.00039	0.00039	0.00022	0.00091	0.00098	0.00139	0.00202	0.00172	0.00029	0.00025	0.00013	-	0.00059	0.00027	0.00049	0.00201	0.00358	0.00195	0.00262	0.00526
Ulster	0.00145	0.00155	0.00138	0.00137	0.00132	0.00147	0.00128	0.00111	0.00097	0.00389	0.00085	0.00075	0.00041	0.00108	0.00173	0.00176	0.00238	0.00212	0.0002	0.00014	0.0003	0.00059	-	0.00051	0.00087	0.00227	0.004	0.00234	0.00311	0.00554
N Munster	0.00101	0.00107	0.00102	0.0009	0.00094	0.00111	0.00092	0.00076	0.00077	0.00357	0.00047	0.00053	0.00034	0.00097	0.00124	0.00138	0.00202	0.00172	0.00022	0.0003	9e-05	0.00027	0.00051	-	0.00014	0.00204	0.00376	0.00204	0.00285	0.00531
S Munster	0.00131	0.00148	0.00141	0.00137	0.00134	0.00139	0.00127	0.00107	0.00101	0.00384	0.00059	0.0008	0.00056	0.0012	0.00131	0.00185	0.00235	0.00225	0.00048	0.0005	0.00035	0.00049	0.00087	0.00014	-	0.00237	0.00421	0.00231	0.00307	0.00574
Orkney I	0.00176	0.00198	0.00186	0.0018	0.00177	0.00204	0.00178	0.00165	0.00171	0.00454	0.00149	0.00159	0.00162	0.00217	0.0023	0.00261	0.0032	0.00309	0.00199	0.00167	0.00195	0.00201	0.00227	0.00204	0.00237	-	0.00146	0.00107	0.00111	0.00364
Orkney II	0.00337	0.00359	0.0035	0.00336	0.00353	0.0037	0.00349	0.00335	0.00333	0.0062	0.0031	0.0033	0.00329	0.00391	0.00398	0.00432	0.0051	0.0049	0.00374	0.00347	0.00358	0.00358	0.004	0.00376	0.00421	0.00146	-	0.0026	0.00317	0.0058
Orkney III	0.00156	0.00179	0.00169	0.00178	0.0017	0.00206	0.00172	0.00151	0.00173	0.00437	0.00142	0.00148	0.00143	0.00224	0.00215	0.00254	0.00304	0.00297	0.00197	0.0017	0.00195	0.00195	0.00234	0.00204	0.00231	0.00107	0.0026	-	0.00194	0.00482
Orkney IV	0.00237	0.0026	0.00251	0.00242	0.00251	0.00269	0.0024	0.00221	0.00229	0.0053	0.00225	0.00216	0.00239	0.0031	0.00281	0.00349	0.00413	0.00359	0.00278	0.00252	0.00257	0.00262	0.00311	0.00285	0.00307	0.00111	0.00317	0.00194	-	0.00177
Orkney V	0.00488	0.00504	0.00511	0.0049	0.00488	0.00521	0.00491	0.00475	0.00509	0.00775	0.00452	0.00484	0.00507	0.00558	0.0056	0.00586	0.00678	0.00628	0.00516	0.00503	0.00508	0.00526	0.00554	0.00531	0.00574	0.00364	0.0058	0.00482	0.00177	-
