# Supplementary material for: The Irish DNA Atlas: Revealing Fine-Scale Population Structure and History within Ireland
Source: Sci Rep. 2017 Dec 8;7:17199. doi: 10.1038/s41598-017-17124-4 (PMC5722868; doi:10.1038/s41598-017-17124-4)
Supplement: Supplementary file 3 — Supplemental Table 4 [file 41598_2017_17124_MOESM3_ESM.xlsx]

## Sheet: Supplementary Table 4
Supplementary Table 4
The details of the European fineStructure analysis. Shown are; the individual final inferred k = 134 clusters, the size of each cluster, whether that individual cluster was removed for being an outlier/admixed, the general geographic description of the samples' origins within that merged cluster, the name of the k = 56 cluster, whether that whole cluster was removed from subsequent analyses, and …
K-134 Name	SIZE	K-134 Removal	K-56 Description	K-56 Name	K-56 Removal	Country of Origin
						Belgium	Denmark	Finland	France	Germany	Italy	Norway	Poland	Spain	Sweden
Spain_1	1	No	Spain	SPN1	No				1
Spain_2	6	No							2					4
Spain_3	109	No							34		1			74
Spain_4	119	No							9					110
France_1	87	No	NW-France	FRA1	No		1		86
France_2	182	No	N_France	FRA2	No	4			167	8	3
France_3	119	No	SW_France	FRA3	No	1			107		6			5
Italy_1	1	No	N_Italy	ITL1	No						1
Italy_2	1	No									1
Oultier_1	6	Yes													6
Italy_3	228	No							4	1	223
Italy_4	100	No	N_Italy	ITL2	No				1		99
Italy_5	14	No	C_Italy	ITL3	No						14
Italy_6	13	No				1			3		9
Italy_7	144	No				1			2		141
Italy_8	181	No	S_Italy	ITL4	No				1		180
Outlier_2	1	Yes	W_Germany	GER1	No	1
Outlier_3	2	Yes				2
Outlier_4	32	Yes				6	7			3	2	9			5
Germany_1	112	No				3				109
Germany_2	58	No				1	1			55					1
Germany_3	45	No	Germany	GER2	No					45
Germany_4	155	No	S_Germany	GER3	No	2	1		1	149					2
Germany_5	220	No	SW_Germany	GER4	No	13			9	194	1			1	2
Belgium_1	2	No	Belgium	BEL1	No	2
Belgium_2	82	No				82
Belgium_3	177	No				170			4	3
Belgium_4	91	No	Belgium	BEL2	No	91
Belgium_5	131	No				130				1
Poland_1	95	No	Poland	POL1	No	2			3	20	1	1	51		17
Germany_6	136	No	East Germany	GER5	No		2		1	126			4		3
Germany_7	186	No							2	179		1			4
Outlier_5	48	Yes	Stockholm-German	GER6	Yes		1		1	2		6			38
Germany_8	149	No	North-Germany	GER7	No		5			140					4
Outlier_6	31	Yes	Outlier	GER8	Yes	3			4	12	6				6
Outlier_7	7	Yes								3	1				3
Outlier_8	26	Yes				2			1	8	1	2			12
Sweden_1	2	No	Stockholm	SWE1	No										2
Sweden_2	69	No													69
Sweden_3	75	No						1							74
Sweden_4	1	No													1
Sweden_5	1	No													1
Sweden_6	30	No													30
Sweden_7	10	No													10
Sweden_8	35	No										1			34
Outlier_9	4	Yes	Norway-Outlier	SWE2	Yes							4
Outlier_10	4	Yes										3			1
Outlier_11	21	Yes										20			1
Outlier_12	14	Yes	Norway-Outlier	SWE3	Yes							14
Outlier_13	5	Yes										5
Sweden_9	2	No	Sweden	SWE4	No							1			1
Sweden_10	14	No													14
Sweden_11	12	No													12
Sweden_12	18	No	Sweden	SWE5	No							1			17
Sweden_13	15	No													15
Sweden_14	41	No	Sweden	SWE6	No										41
Sweden_15	23	No	Sweden									1			22
Sweden_16	22	No	Sweden	SWE7	No										22
Sweden_17	21	No													21
Sweden_18	9	No	Sweden	SWE8	No										9
Sweden_19	19	No										1			18
Sweden_20	12	No	Sweden	SWE9	No							2			10
Sweden_21	32	No					1	10							21
Sweden_22	2	No	S-Sweden	SWE10	No										2
Sweden_23	109	No													109
Sweden_24	94	No					2								92
Sweden_25	34	No	W-Sweden	SWE11	No							1			33
Sweden_26	76	No													76
Sweden_27	169	No	Sweden	SWE12	No										169
Sweden_28	69	No													69
Denmark_1	145	No	Denmark	DEN1	No		137					6			2
Denmark_2	171	No					155			1		4			11
Norway_1	1	No	N-Norway	NOR1	No							1
Norway_2	1	No										1
Norway_3	38	No										38
Norway_4	4	No										4
Norway_5	34	No										32			2
Norway_6	14	No										14
Norway_7	14	No	N-Norway	NOR2	No							14
Norway_8	11	No										11
Norway_9	19	No	N-Norway	NOR3	No							19
Norway_10	21	No										20			1
Norway_11	4	No										1			3
Norway_12	48	No										48
Norway_13	17	No	NW-Norway	NOR4	No							17
Norway_14	30	No										30
Norway_15	9	No	S-Norway	NOR5	No							9
Norway_16	42	No										42
Norway_17	16	No										16
Norway_18	38	No										37			1
Norway_19	27	No	SE-Norway	NOR6	No							27
Norway_20	20	No					3					15			2
Norway_21	69	No										64			5
Norway_22	5	No	W-Norway	NOR7	No							5
Norway_23	20	No										19			1
Norway_24	31	No	W-Norway	NOR8	No							31
Norway_25	19	No										19
Norway_26	7	No	W-Norway	NOR9	No							7
Norway_27	33	No										32			1
Norway_28	36	No										36
Norway_29	36	No	W-Norway	NOR10	No							35			1
Norway_30	38	No										36			2
Norway_31	12	No	S-Norway	NOR11	No							12
Norway_32	31	No										31
Norway_33	27	No										27
Norway_34	13	No	S-Norway	NOR12	No							13
Norway_35	24	No										24
Norway_36	49	No										49
Norway_37	2	No										2
Norway_38	33	No	SW-Norway	NOR13	No							32			1
Finland_1	4	No	Finland	FIN1	No			4
Finland_2	9	No						9
Finland_3	13	No						13
Finland_4	18	No						12							6
Finland_5	22	No	Finland	FIN2	No			21							1
Finland_6	16	No						15							1
Finland_7	32	No	Finland	FIN3	No			29							3
Finland_8	57	No						50							7
Finland_9	51	No	Finland	FIN4	No			51
Finland_10	22	No						22
Finland_11	80	No	Finland	FIN5	No			77							3
Outlier_14	9	Yes	Finland	FIN6	Yes							1			8
Outlier_15	7	Yes										2			5
Finland_12	10	No	Finland	FIN7	No			5							5
Finland_13	29	No						25							4
Finland_14	41	No	Finland	FIN8	No			38							3
Finland_15	14	No	Finland	FIN9	No			11							3
Finland_16	16	No						15							1
Finland_17	45	No						44							1
Finland_18	28	No	Finland	FIN10	No			28
Finland_19	37	No						34							3
Finland_20	29	No	Finland	FIN11	No			29
Finland_21	35	No						35
Finland_22	27	No						27
