# Supplementary material for: The Irish DNA Atlas: Revealing Fine-Scale Population Structure and History within Ireland
Source: Sci Rep. 2017 Dec 8;7:17199. doi: 10.1038/s41598-017-17124-4 (PMC5722868; doi:10.1038/s41598-017-17124-4)
Supplement: Supplementary file 4 — Supplemental Table 5 [file 41598_2017_17124_MOESM4_ESM.xlsx]

## Sheet: Supplementary Table 5
Supplementary Table 5
The ancestry proportions that each European fineStructure cluster contributes to each Irish and British cluster under the regression based admixture model.
POP	ITL1	ITL2	ITL3	ITL4	SPN1	BEL1	BEL2	FRA1	FRA2	FRA3	GER1	GER2	GER3	GER4	GER5	GER7	DEN1	POL1	SWE1	SWE10	SWE11	SWE12	SWE4	SWE5	SWE6	SWE7	SWE8	SWE9	NOR1	NOR10	NOR11	NOR12	NOR13	NOR2	NOR3	NOR4	NOR5	NOR6	NOR7	NOR8	NOR9	FIN1	FIN10	FIN11	FIN2	FIN3	FIN4	FIN5	FIN7
England I	0	0.000410585	0	0.00555381	0.0458514	0.131795	0.0278437	0.180279	0.0856507	0.0213496	0.000711699	0.0270078	0.00865855	0.0839992	0.0333743	0.011517	0.154237	0.00716689	0.00253872	0.0392716	0.0147212	0.0102651	0.00231892	0.000629787	0.00304107	0.00446382	0.000827262	0.00049803	0.00472937	0.00842778	0.00223466	0.00221882	0.0125623	0.0113993	0.0043926	0.0104013	0.00826551	0.00689252	0.00159163	0.00684967	0.00726085	0.00165157	0.00231112	0.000826401	0.00147785	8.3601e-05	0.000494216	0.000232769	0.000910356
N England I	0	2.44214e-05	0	0.00322493	0.0370501	0.136186	0.0306917	0.20194	0.0416104	0.0343339	0.000235941	0.0265715	0.00173084	0.076463	0.0436099	0.0144364	0.154811	0.00528299	0.00268601	0.041303	0.0116972	0.0110637	0.00212655	0.000844496	0.0045352	0.00451057	0.00160668	0.000540195	0.00660577	0.00853177	0.0028874	0.00571322	0.0116664	0.0104589	0.0061869	0.00993565	0.0116477	0.00895802	0.00231308	0.00822792	0.00963063	0.00135548	0.00200602	0.000463161	0.00119244	3.15508e-05	0.000577601	0.000428679	0.00131696
Devon I	0	9.77134e-05	0	0.002775	0.0464147	0.125289	0.0274881	0.25701	0.0855927	0.0285656	2.39808e-05	0.0252335	0.00190777	0.0624643	0.0341372	0.005765	0.147368	0.00868588	0.000298533	0.0291472	0.00853519	0.0077049	0.00261935	0	0.00192297	0.00569866	4.78397e-05	0.000271719	0.0026864	0.00892414	0.0020703	0.00225166	0.010389	0.00976903	0.00400351	0.00964273	0.00836459	0.00545059	0.000308344	0.00681092	0.00577826	0.00185881	0.00258009	0.0006884	0.00106625	2.14338e-05	0.000553006	0.00021938	0.000892684
N England II	0	0	0	0.0014595	0.0547448	0.114742	0.0370183	0.236895	0.0464523	0.0284058	0	0.0305642	0.0106661	0.0754276	0.0310617	0.00863694	0.129438	0.0066808	0.0026712	0.0460494	0.0189831	0.00385579	0.00101926	0	0.00289861	0.00536165	0	0.000397588	0.00717353	0.00843159	0.00230302	0.00114606	0.0113229	0.0141214	0.00255885	0.0107912	0.00669585	0.0140784	0.00152677	0.00762893	0.0096934	0.00198422	0.00342727	0.000735959	0.00104202	0	0.000433315	0.000120401	0.000614314
Marches I	0	1.11896e-05	0	0.00100722	0.0451421	0.115839	0.0268181	0.248568	0.0792211	0.0326647	0	0.0274775	0.0051431	0.071268	0.0380625	0.0104392	0.136422	0.00481436	0.00107428	0.030896	0.0118235	0.00851769	0.00198153	0.000283757	0.00244416	0.00456139	0.000638158	3.74552e-05	0.0056048	0.00871667	0.00180227	0.00189655	0.0122592	0.0131449	0.00191169	0.0106315	0.00887307	0.00552854	0.000171391	0.00807094	0.00812466	0.00152272	0.00271012	0.000664193	0.00129566	0.000182431	0.000367903	0.000301491	0.000428358
Cornwall I	0	6.56401e-05	0.000172419	0.00451109	0.0510898	0.10651	0.0259585	0.347432	0.0599659	0.0410668	0	0.0229363	0.00270442	0.0487272	0.0215378	0.00190515	0.113996	0.0111869	0.000641145	0.0247118	0.00824973	0.00603066	0.00138428	0.000409565	0.00189563	0.0047364	0	0.000645932	0.00344382	0.00950321	0.00241918	0.00178531	0.00697454	0.00997821	0.00555091	0.0097197	0.00829952	0.0064985	0.000809881	0.00858214	0.00845433	0.00199944	0.00256158	0.000584466	0.00155265	0.000212729	0.000429585	0.000170798	0.00074363
N England III	0	0.000239418	0	0.0021728	0.0525612	0.137643	0.0185989	0.225414	0.0800423	0.0266235	5.134e-05	0.0237472	0.00453832	0.0584751	0.0224506	0.0019388	0.132357	0.00990575	0.00270532	0.0336332	0.0193439	0.00772934	0.00234625	0.000821804	0.00432361	0.00386369	0.000682067	0.000309951	0.0089286	0.014578	0.001354	0.00391507	0.015159	0.0141691	0.0051049	0.0129963	0.0120263	0.0116336	0.0024388	0.00931844	0.00903622	0.00116762	0.00199241	0.000653846	0.00103577	6.17818e-05	0.0004444	0.000291177	0.000681438
N England IV	0	0.000480471	0	0.00419427	0.051392	0.131467	0.0243163	0.234598	0.0807439	0.0216304	0.000216249	0.0238925	0.00305266	0.0499126	0.0274412	0.00617182	0.128019	0.00889176	0.00419344	0.0353711	0.0156685	0.00976056	0.00325387	0.00128885	0.00272696	0.0042369	0.000483193	0.000835642	0.00774341	0.0155341	0.00220036	0.00279848	0.0132008	0.0132314	0.00846234	0.0121558	0.0098998	0.0109369	0.00237499	0.00999909	0.00949571	0.0012913	0.00211603	0.000759978	0.00113154	4.66423e-05	0.00052804	0.000231311	0.000955707
N Scotland I	0	0.000723389	0	0.00474222	0.0456738	0.108239	0.0321642	0.304337	0.0472109	0.036167	0	0.014046	0	0.0437484	0.0370695	0.000449235	0.0876748	0.00766177	0.000108426	0.0301445	0.0167033	0.0143314	0.00212568	0.00120873	0.00210484	0.00354718	0	0.000427903	0.0106038	0.0209917	0.00117956	0.00116935	0.0215877	0.0180875	0.0101023	0.0170083	0.0153966	0.0102663	0.00311135	0.0101896	0.0131351	0.00172368	0.000729455	0.000666273	0.00166548	0	0.00062289	0.000359918	0.000728293
N Scotland II	0	0	0	0.00332004	0.0649542	0.139869	0.0205082	0.256784	0.0695293	0.0136328	0	0.0196479	0	0.0476097	0.038728	0.000198254	0.0860646	0.00809024	0	0.0400089	0.00420219	0.012202	0.00182577	0	0.00975612	0.00323541	0	0.00162453	0.0121044	0.0336223	0.000223821	0.000143043	0.0216208	0.0130503	0.00723325	0.0113814	0.014221	0.00636935	0.00765728	0.0130173	0.0112522	0.000411596	0.00150647	0.0017955	0.00121881	0	0	0	0
W Scotland I	0	0.00125946	0	0.0064675	0.0505023	0.0719413	0.0146889	0.364242	0.0600594	0.0568901	0	0.0132042	0	0.0151733	0.00610042	0	0.049921	0.00549638	0.0043809	0.0303328	0.011229	0.0128884	0.00320571	0	0.00151323	0.00448188	0.000238733	0.0019408	0.0139238	0.0243308	0.00231334	0.00216396	0.0190804	0.0178706	0.0151303	0.0224245	0.0257638	0.0194181	0.00463365	0.0168873	0.0237353	0.000705284	0.00135229	0.000831539	0.00178939	0	0.000380355	0.000365334	0.000528171
N Ireland I	0	0	0	0.00750187	0.0499399	0.117327	0.0238157	0.255464	0.0888045	0.0303852	0	0.0192179	0.00609349	0.047795	0.0217429	0.00263695	0.117088	0.01493	0.00287648	0.0354562	0.0147645	0.00968373	0.00357154	0.000164243	0.0033431	0.00452777	0	0.000342871	0.00920146	0.0117501	0.0019302	0.000700139	0.0122816	0.0153503	0.00617902	0.0116964	0.0137956	0.00517319	0.000600015	0.0109037	0.0148326	0.00117782	0.0025783	0.000958944	0.00111013	0	0.000450551	0.000184536	0.000944434
N Ireland II	0	6.72129e-05	0	0.00195497	0.0527535	0.124936	0.0181582	0.289458	0.074666	0.0322102	8.09416e-05	0.0179387	0.00351128	0.0282647	0.0229256	0.000461414	0.0994341	0.0113066	0.00332474	0.0333879	0.0116627	0.00828162	0.00281246	0.000103222	0.00421355	0.00451288	0.000356635	0.000376111	0.0120148	0.0191476	0.000964767	0.00270006	0.0169705	0.0162585	0.01079	0.0142497	0.0151995	0.00902791	0.00449037	0.0107097	0.0136849	0.00182577	0.00139208	0.000688396	0.000971807	5.52113e-05	0.000211384	0.000243565	0.000342147
N Ireland III	0	0.000162558	0	0.0072379	0.0476493	0.115562	0.0144213	0.31324	0.0688115	0.0631054	0	0.0084573	0	0.0178512	0.0137942	0	0.076064	0.0157821	0.00168393	0.0292913	0.0170804	0.00703906	0.00311151	0.00112126	0.00475308	0.00624947	0.000235974	0	0.012062	0.0214422	0.00230079	0.00142605	0.0189063	0.0166873	0.00749953	0.0202791	0.0105052	0.0144202	0.00160506	0.0125693	0.0202505	0.00157309	0.00252286	0.00128185	0.00080055	1.09063e-05	0.000307581	0.000161709	0.000248232
S Wales I	0	0	0	0	0.0577159	0.100497	0.0285855	0.335157	0.0364882	0.077465	0	0.0236439	0	0.0447904	0.0177176	0.00453691	0.0995467	0.0100551	0.0104306	0.0118013	0.0103332	0.0165329	0.00300065	0	0.00301999	0.00471478	0.00236757	0	0.00342403	0.0125422	0.000871736	0.00353454	0.00927719	0.0136237	0.00531467	0.0076954	0.0106863	0.00675298	0.000244737	0.00893289	0.0105091	0.0020363	0.00215431	0	0.00074732	0	0.000573851	0.000453149	0.00181197
S Wales II	0	0.00109455	0	0.00327319	0.0715252	0.115443	0.0217882	0.391398	0.0439896	0.039454	0	0.0167027	0.00327795	0.0226057	0.00525515	0	0.0976955	0.0208844	0.00126121	0.0214272	0.00533404	0.00258372	0.000942211	4.73016e-06	0.00551566	0.0040161	0	0	0.00389225	0.00992774	0.00186184	0.000542077	0.0125974	0.0167132	0.0074457	0.0119657	0.00854406	0.00128894	0.000605153	0.00808504	0.0118573	0.00203297	0.00376592	0.000312422	0.00104351	0	0.000304599	0.000194685	0.00154752
S Wales III	0	0.00020003	0	0.000448059	0.0533776	0.0934821	0.015661	0.409045	0.0947975	0.0453291	0	0.0173135	0	0.0193112	0.0145257	0	0.0680427	0.0146262	6.39676e-05	0.0272074	0.0116643	0.000793883	0.00237529	5.89637e-05	0.00198559	0.00352488	0.000830369	0.00214685	0.00370947	0.010471	0.00134397	0.00304362	0.0132258	0.0144854	0.00279377	0.0136046	0.00761456	0.00362046	0.00195871	0.00786217	0.0101744	0.0013941	0.00206952	0.000894356	0.00140164	0.000126566	0.000973326	0.000261732	0.000604294
N Wales I	0	0.000427796	0	0.00202074	0.059757	0.0859482	0.0250094	0.41229	0.0591537	0.0495381	0	0.0155472	0.00109351	0.024816	0.0158986	0.00022731	0.0674463	0.0146655	0.00213525	0.0216162	0.00870663	0.00640925	0.00311228	0.00117857	0.00227144	0.00499356	0.00106104	0.000416629	0.00858872	0.0105001	0.00246877	0.00159337	0.0130989	0.0173694	0.00638417	0.0087354	0.00962544	0.00606755	0.00151341	0.0105468	0.0111009	0.00114942	0.0019473	0.00040468	0.000909419	8.69267e-05	0.000592516	0.000268879	0.000893313
Connacht	0	0.000696249	0	0.00160193	0.0729073	0.0611869	0.0196493	0.409615	0.0323242	0.0568628	0	0.00799135	0.000208791	0.00442222	0.00367387	0.000173897	0.0414686	0.0124384	0.00239889	0.0241288	0.0186654	0.00959137	0.00361712	0.0026953	0.0047249	0.00392767	0	0.000680126	0.0168392	0.0329514	0.000529062	0.00125163	0.0146311	0.0199489	0.01825	0.0230971	0.0165641	0.015093	0.00129175	0.016528	0.0214517	0.00104775	0.00160616	0.000752571	0.0010895	0.000105542	0.000410845	0.000246021	0.000311821
Dublin	0	0.000565155	0	0.00317821	0.0583397	0.0759793	0.0184548	0.383636	0.0621593	0.0576057	0	0.00814929	0	0.00408015	0.00589651	0.00158851	0.0480838	0.0129643	0.00366933	0.0213238	0.0219541	0.00806764	0.00206827	0.00205309	0.0066543	0.00316049	0	0.000324224	0.0192338	0.0290786	0.00108669	0.00155522	0.0139327	0.0217589	0.0108489	0.0223024	0.0167863	0.00998677	0.00422828	0.0152969	0.0173013	0.00138152	0.00128594	0.00115787	0.00142184	6.02109e-06	0.000212216	0.000102381	0.000554666
C Ireland	0	0.000866588	0	0.0031534	0.0713247	0.0659846	0.0177604	0.392389	0.0415009	0.0602084	0	0.00855642	0.000700943	0.00518377	0.00279987	0	0.0500271	0.012921	0.00281735	0.0200861	0.0211876	0.00714028	0.00294885	0.000792824	0.00526903	0.00618889	0.000241555	0.00070901	0.0189904	0.0326864	0.000573659	0.000990501	0.012669	0.0204917	0.0163468	0.0211197	0.0122894	0.0181116	0.00186771	0.0147434	0.0213756	0.000983248	0.00133995	0.000901117	0.000859052	8.46975e-06	0.000465231	0.000210106	0.00159099
Leinster	0	0.000226376	0	0.00278592	0.0593056	0.0797124	0.0189554	0.395274	0.0550076	0.0528755	0	0.00866428	0.00153215	0.00383978	0.0033727	0	0.0633446	0.00892432	0.00467777	0.0235197	0.0154216	0.00867395	0.00112376	0.00220721	0.0047592	0.00510544	0.000209906	0.00110351	0.0195875	0.0253854	0.0011222	0.00340444	0.0138932	0.0185388	0.00941954	0.0207339	0.0101318	0.0157424	0.00267929	0.0118641	0.0199912	0.0013923	0.00165921	0.000880664	0.000974766	0	0.000429205	0.000129804	0.00074667
Ulster	0	0.000387372	0.000281976	0.00197397	0.078063	0.0490271	0.0174858	0.436031	0.0193273	0.054203	0	0.00456606	0	0.00248339	0.00123322	0	0.0330695	0.0118235	0.00214859	0.0250053	0.017435	0.00459399	0.00247312	0.000864296	0.00456572	0.00524818	0	0.000399804	0.0335875	0.0372957	0.000558314	0.00100672	0.0160372	0.014998	0.0220972	0.0236287	0.0189885	0.0130478	0.000814261	0.0170085	0.0219133	0.00122566	0.00157874	0.000776664	0.00123849	2.48935e-05	0.000317507	0.000216646	0.000461778
N Munster	0	0.000812116	0	0.00413531	0.0566989	0.0669756	0.0205151	0.401907	0.0225759	0.0796606	0	0.008162	0	0.008946	0.00377927	0	0.0440806	0.0124152	0.00318387	0.0236133	0.022136	0.00711166	0.0022825	0.002513	0.00404914	0.00502376	0.00110893	3.33864e-05	0.0258045	0.0322215	0.0017733	0.000603248	0.0148746	0.0182865	0.0142693	0.0185896	0.0145938	0.0126439	0.0027734	0.0165888	0.0185568	0.000660569	0.00228292	0.000724548	0.00149429	0.000150718	0.000358427	0.00038137	0.00035057
S Munster	0	0.000621271	0	0.00219275	0.0667397	0.0546274	0.0144038	0.431966	0.033656	0.063896	0	0.0021933	0	0.00419308	0	0	0.032621	0.0125736	0.00313042	0.0302959	0.0117039	0.00713962	0.00340181	0.0013841	0.00487602	0.00520659	0	0.000548321	0.0221183	0.0260184	0.00127429	0.0014882	0.013038	0.0211808	0.0108438	0.0281686	0.0137994	0.0201569	0.000871152	0.0226631	0.0244993	0.000736199	0.00111625	0.00105215	0.000906919	0	0.000168231	0.000480531	0.000966421
Orkney I	0	0.000715544	0	0.00215279	0.0453958	0.0926453	0.0219154	0.262479	0.0548927	0.0572954	0	0.0110986	0.00128785	0.0205777	0.00418115	0	0.0788324	0.00988558	0.00311598	0.0306473	0.0154026	0.0108409	0.00114054	0.000897658	0.00309281	0.00303735	1.60447e-05	0	0.029167	0.0631761	0.0037044	0.00336908	0.0315897	0.0231833	0.00703708	0.0187529	0.0145402	0.0167222	0.00182067	0.0185559	0.0304975	0.000939802	0.00222128	0.00066502	0.00161553	0	7.26154e-05	4.31712e-05	0.000360472
Orkney II	0	0	0	0.00512093	0.0315463	0.112284	0.0154307	0.275073	0.06018	0.027665	0	0.0103145	0.00729632	0.0142678	0.0142814	0	0.0761051	0.0100836	0.00429247	0.0237491	0.0150587	0.00670004	0.00279909	0	0.000305169	0.00221583	0	0	0.0269139	0.0556977	0.00557324	0.000615635	0.0365187	0.0301153	0.00976402	0.017864	0.00993614	0.0253102	0.00591606	0.0235277	0.031329	0.000806088	0.000908955	0.000706918	0.000412753	0.000257716	0.000344732	0.000346225	0.00148523
Orkney III	0	0	0	0.0046315	0.0468403	0.091111	0.0384713	0.285035	0.049497	0.0221652	0	0.0135569	0	0.0279435	0.0237304	0	0.0721248	0.0175583	0.00106778	0.0286639	0.0129596	0.0211555	0.00103666	0.00183428	0.00355804	0.00265461	0	0	0.0293832	0.0569898	0.00073824	0.00174232	0.0334861	0.022363	0.00276446	0.0137676	0.0121055	0.017295	0.00128973	0.0140437	0.0238162	0.001657	0.000551172	0.000144977	0.000543757	0	0.000135021	0.000300037	0.000611572
Orkney IV	0	0.000964545	0	0.00157835	0.0505385	0.0968712	0.022042	0.255511	0.0487278	0.0382618	0	0.00798936	0	0.0277838	0.021871	0	0.0715437	0.00723836	0	0.043238	0.0216188	0.0102317	0	0.000623416	0.000445323	0.00151616	0	0	0.0164123	0.0650311	0.000664423	0.00270882	0.0402551	0.0251993	0.0117471	0.0127112	0.0245889	0.0193823	0.0016002	0.0172578	0.0274812	0.00108457	0.00287407	0.000796291	0.000657601	0	3.01978e-05	0.000444161	0
Orkney V	0	0	0	0.00423157	0.0395232	0.127304	0.00953986	0.260116	0.0430641	0.0511015	0	0.00863251	0	0.016277	0.0042652	0	0.0746813	0.0153179	0	0.0506513	0.0119106	0.00166084	0.00215127	0	0.0034479	0.000960789	0	0	0.0295837	0.0678963	0.0024551	0.00553504	0.0400652	0.0226331	0.0127237	0.0137205	0.0170047	0.00578709	0.000353969	0.0218488	0.0277542	0.00209215	0.00268193	0.000933906	0.000827833	0	0.00126569	0	0
[truncated: 2 more columns]
