# Supplementary material for: The Irish DNA Atlas: Revealing Fine-Scale Population Structure and History within Ireland
Source: Sci Rep. 2017 Dec 8;7:17199. doi: 10.1038/s41598-017-17124-4 (PMC5722868; doi:10.1038/s41598-017-17124-4)
Supplement: Supplementary file 5 — Supplemental Table 6 [file 41598_2017_17124_MOESM5_ESM.xlsx]

## Sheet: Supplementary Table 6
Supplementary Table 6
The 95% confidence intervals of the ancestry proportions that each European fineStructure cluster contributes to each Irish and British cluster under the regression based admixture model.
POP	ITL1	ITL2	ITL3	ITL4	SPN1	BEL1	BEL2	FRA1	FRA2	FRA3	GER1	GER2	GER3	GER4	GER5	GER7	DEN1	POL1	SWE1	SWE10	SWE11	SWE12	SWE4	SWE5	SWE6	SWE7	SWE8	SWE9	NOR1	NOR10	NOR11	NOR12	NOR13	NOR2	NOR3	NOR4	NOR5	NOR6	NOR7	NOR8	NOR9	FIN1	FIN10	FIN11	FIN2	FIN3	FIN4	FIN5	FIN7
England I	2.1728e-06	0.00022506	0.000106102	0.000614681	0.00149519	0.00285828	0.00124632	0.00262337	0.00355327	0.00194426	0.000491393	0.000913271	0.00138864	0.00341683	0.00167768	0.00125167	0.00250876	0.00060316	0.000423757	0.00146044	0.000851593	0.000803237	0.000190815	0.000130457	0.000299344	0.000202319	9.94112e-05	5.57943e-05	0.000413673	0.000483716	0.000224007	0.00027011	0.000438527	0.000356129	0.000333888	0.000383456	0.000501531	0.000528073	0.000167855	0.000267612	0.000368857	8.01487e-05	0.000127656	7.5065e-05	7.48418e-05	3.12012e-05	5.68899e-05	4.72353e-05	6.75234e-05
N England I	4.92741e-07	0.00016045	6.81415e-05	0.000469496	0.00141517	0.00275558	0.00130243	0.00258236	0.00303578	0.00188601	0.000432428	0.000840605	0.00139033	0.00313517	0.00176352	0.00130747	0.00245285	0.000591332	0.000476721	0.00150077	0.00081725	0.000842953	0.000192989	0.000142946	0.00030922	0.000205418	0.000111014	6.00798e-05	0.000437305	0.000506544	0.000256228	0.000353954	0.000450734	0.00036765	0.000439193	0.000380856	0.000601256	0.000646353	0.000209247	0.000314768	0.000412118	8.20553e-05	0.000123723	7.26288e-05	6.25454e-05	4.42106e-05	5.7457e-05	5.33793e-05	7.19803e-05
Devon I	1.10268e-06	0.000161786	0.000103856	0.000515961	0.00159177	0.00278947	0.00123702	0.00295615	0.00378021	0.00211829	0.000377764	0.00090565	0.00114693	0.00276934	0.00150825	0.000986314	0.00240481	0.000611112	0.000313603	0.00124376	0.00063112	0.000593233	0.000199261	0.000104167	0.000201219	0.000204351	7.17712e-05	5.09486e-05	0.000320604	0.000441755	0.000198009	0.000250629	0.000380285	0.000349315	0.000320243	0.000350597	0.000445041	0.00049516	0.000119999	0.000247992	0.000351842	8.16827e-05	0.000130167	7.17055e-05	7.64744e-05	3.02507e-05	5.67808e-05	3.61297e-05	5.36665e-05
N England II	1.02041e-06	0.000133771	7.4475e-05	0.000448127	0.00156054	0.00279356	0.00131937	0.00267046	0.00313448	0.00199474	0.000464976	0.000948102	0.00123564	0.00297318	0.00175035	0.00113849	0.00255011	0.000665868	0.000384849	0.00137063	0.000950052	0.00071834	0.0001531	0.00013835	0.000278513	0.000212393	7.76886e-05	3.50682e-05	0.000470633	0.000538081	0.000228202	0.000257767	0.000490358	0.000378715	0.000335801	0.00038458	0.000501957	0.000598156	0.000187227	0.000281	0.000397375	8.30558e-05	0.000149795	6.39119e-05	6.76934e-05	2.67392e-05	5.17456e-05	4.08026e-05	5.97847e-05
Marches I	1.51374e-06	0.000162073	0.000101315	0.000448731	0.00147935	0.00266246	0.00117297	0.00300168	0.00368906	0.0019122	0.00040054	0.00086297	0.00133913	0.00310732	0.0017204	0.00110109	0.00245005	0.000667253	0.00032237	0.00125869	0.000715299	0.000695225	0.000170356	0.000117651	0.000244762	0.000203391	7.62994e-05	3.80581e-05	0.00042693	0.000487431	0.000197322	0.00024841	0.000431595	0.000388821	0.000282691	0.000402649	0.000468236	0.000385678	0.000167529	0.000266462	0.000391416	6.8352e-05	0.00013188	6.35871e-05	6.89457e-05	3.12776e-05	5.7177e-05	4.3983e-05	5.3417e-05
Cornwall I	0	0.00018444	9.77011e-05	0.000626853	0.00160983	0.0025318	0.00112264	0.00324067	0.00305518	0.00241845	0.000201467	0.000816871	0.000919952	0.00250339	0.00136938	0.000608607	0.00219883	0.000649451	0.000293279	0.00113335	0.000628193	0.000544074	0.000170914	9.92745e-05	0.000226521	0.00018715	7.82415e-05	5.75448e-05	0.00032742	0.000497584	0.000182985	0.000238344	0.000371623	0.000335749	0.000354884	0.000381852	0.000478874	0.000439567	0.000153597	0.000274276	0.000368762	8.22319e-05	0.000136783	6.79226e-05	7.38469e-05	4.12917e-05	5.3802e-05	5.58845e-05	5.65226e-05
N England III	1.69605e-06	0.000220089	8.69425e-05	0.00045492	0.00156451	0.00270143	0.00110615	0.00271214	0.00341338	0.0020175	0.000251224	0.000844057	0.00107756	0.00282833	0.00143392	0.000630979	0.00239933	0.000654696	0.000474892	0.0013635	0.000971584	0.000753998	0.000182368	0.000134326	0.000339071	0.000209038	8.28448e-05	3.88829e-05	0.000572943	0.000649116	0.000251587	0.000368834	0.000505363	0.000402289	0.000429486	0.000470827	0.000627501	0.000753206	0.000245102	0.000332295	0.000476695	6.97873e-05	0.000118496	6.35408e-05	6.66196e-05	2.50849e-05	5.30647e-05	4.09861e-05	4.85366e-05
N England IV	1.49248e-06	0.000221446	0.000115808	0.000574896	0.00151559	0.0026751	0.00119462	0.00271867	0.00326682	0.00192481	0.000326528	0.000858534	0.000998746	0.00274035	0.00145197	0.000778891	0.00236821	0.000653388	0.000503717	0.0014415	0.000929713	0.000810175	0.000214568	0.000154373	0.000309798	0.000206078	9.86556e-05	5.59125e-05	0.000574907	0.000667188	0.000234823	0.000348607	0.000494175	0.000411971	0.00046744	0.00046829	0.000593528	0.000657035	0.000226751	0.000341098	0.000467894	7.73766e-05	0.00012205	7.61227e-05	6.86125e-05	3.10967e-05	5.44342e-05	4.37185e-05	6.65936e-05
N Scotland I	2.5824e-06	0.00024913	9.45331e-05	0.000617318	0.00139671	0.00260071	0.00122414	0.00286061	0.00271812	0.00190399	0.000109969	0.000662811	0.000972368	0.00210611	0.00158942	0.000535712	0.00209421	0.000692859	0.00037281	0.00133982	0.000920439	0.000656629	0.000165727	0.0001284	0.000276579	0.000186302	5.88483e-05	5.31204e-05	0.000732971	0.000845083	0.000221963	0.000251632	0.000682701	0.000480224	0.000514505	0.00054247	0.000743189	0.000761223	0.000250422	0.000358267	0.000575438	8.43754e-05	8.38259e-05	6.35406e-05	6.92959e-05	2.68073e-05	4.93337e-05	5.29982e-05	4.69713e-05
N Scotland II	5.5173e-06	0.000126452	0.000109494	0.000591031	0.00165985	0.0028826	0.00116842	0.00253745	0.00325783	0.00177676	0.000181991	0.000841049	0.000898236	0.00271457	0.00157653	0.000549854	0.00208762	0.000694966	0.000410356	0.00155514	0.000823923	0.000897361	0.00013592	0.000119531	0.000419852	0.000184451	7.37358e-05	5.73757e-05	0.000739429	0.0010747	0.00010691	0.000205554	0.000665789	0.000497477	0.000507098	0.000458111	0.00075374	0.000836426	0.000363364	0.000443002	0.000500553	5.79344e-05	9.805e-05	8.85808e-05	6.5242e-05	2.25115e-05	2.56424e-05	2.40807e-05	4.76225e-05
W Scotland I	0	0.000307982	0.000234768	0.000589885	0.0015088	0.0019836	0.000925098	0.00290896	0.00254189	0.00223557	7.89326e-05	0.000596332	0.00029245	0.00121069	0.000506515	5.68471e-05	0.00172798	0.000504064	0.000481088	0.00126094	0.000924408	0.000802926	0.000209645	0.00013801	0.000299003	0.000219558	9.48057e-05	8.21813e-05	0.00100708	0.00102489	0.000251488	0.000284095	0.000717783	0.000500601	0.00072353	0.00070787	0.000948484	0.00125479	0.000410972	0.000510191	0.00079113	5.75704e-05	9.93991e-05	7.61465e-05	7.81691e-05	2.13235e-05	5.48152e-05	5.24567e-05	4.59168e-05
N Ireland I	1.16228e-07	0.000142623	9.05951e-05	0.000758943	0.00151067	0.00272826	0.00118191	0.00272545	0.00381135	0.00230922	0.000292616	0.000808485	0.00098626	0.0024384	0.00143461	0.000765639	0.0022236	0.000776617	0.000452507	0.00127787	0.000839699	0.000728803	0.00018735	0.000149264	0.000322899	0.000224272	8.44349e-05	5.19638e-05	0.000545599	0.000750568	0.000147491	0.000230787	0.000444073	0.000429178	0.000377613	0.000444557	0.000621941	0.000494072	0.000186053	0.000345907	0.00056132	5.66083e-05	0.000138343	7.30301e-05	6.61463e-05	2.46993e-05	4.99872e-05	3.25852e-05	5.53018e-05
N Ireland II	3.98504e-07	0.000160447	7.04774e-05	0.000469649	0.00158324	0.00255071	0.00109913	0.00285035	0.00334656	0.0023363	0.000161776	0.000714254	0.000806184	0.00210363	0.00141401	0.000507047	0.00210738	0.000626696	0.000412319	0.00125589	0.000705903	0.000761099	0.000193333	0.000128284	0.00034546	0.000200129	7.97601e-05	5.0679e-05	0.000740898	0.000795741	0.000189391	0.000271471	0.000591802	0.000470008	0.000579574	0.000503031	0.000683835	0.000795697	0.000278294	0.000379155	0.000583115	7.33494e-05	0.000110345	6.23818e-05	5.517e-05	2.57007e-05	5.05954e-05	4.4598e-05	5.5553e-05
N Ireland III	0	0.000242529	7.68375e-05	0.000577485	0.00166378	0.00241045	0.00089535	0.00293275	0.0033882	0.00270552	0.000126455	0.000492658	0.000494801	0.00142247	0.00103529	0.000348236	0.00189646	0.000681522	0.000419757	0.00115191	0.00081602	0.000669456	0.000286579	0.000188433	0.000358227	0.000252798	8.42695e-05	4.44353e-05	0.000779709	0.000938129	0.000297722	0.000250491	0.000615369	0.000485117	0.000506389	0.000578685	0.000609513	0.00085521	0.000279133	0.000393517	0.000652138	7.91117e-05	0.000117997	7.62863e-05	6.08742e-05	2.10667e-05	4.43716e-05	4.2655e-05	5.66751e-05
S Wales I	0	0.00019713	5.19487e-05	0.000356411	0.00183135	0.00222038	0.00102776	0.0029672	0.00375642	0.00269114	0.000291094	0.000749973	0.00074776	0.00187768	0.00124005	0.000316116	0.00201905	0.000631293	0.000556846	0.00106183	0.000640228	0.000783782	0.000192126	8.85601e-05	0.000294648	0.000208505	0.000164752	4.03335e-05	0.00041272	0.000647085	0.000175322	0.000187479	0.000395617	0.000382203	0.000402302	0.0002855	0.000577182	0.000549498	0.000171459	0.000244831	0.000421561	0.000102669	0.00013513	5.26169e-05	6.04216e-05	4.22877e-05	6.20075e-05	6.81844e-05	3.71634e-05
S Wales II	0	0.000269096	0.000104999	0.000548212	0.00177706	0.00259354	0.00115487	0.00314404	0.00242008	0.00225824	9.63847e-05	0.000752994	0.000563083	0.00157287	0.000970497	0.000244596	0.00200124	0.000758481	0.00020072	0.000935899	0.00052405	0.000440555	0.000132838	9.15324e-05	0.000338027	0.000172012	5.89211e-05	3.00367e-05	0.00044381	0.000547937	0.000149697	0.000137703	0.000407805	0.000428963	0.00037006	0.000434621	0.000452431	0.000320071	0.000174305	0.000301602	0.000518543	7.69433e-05	0.000135132	7.06285e-05	6.97252e-05	3.54829e-05	4.27701e-05	3.24808e-05	4.65584e-05
S Wales III	2.29884e-06	0.000326464	8.4188e-05	0.000546765	0.00179709	0.00247659	0.000970311	0.00326568	0.00297863	0.0026133	5.43358e-05	0.000698374	0.000533203	0.00202147	0.000987313	0.000124046	0.00169391	0.000764391	0.000290467	0.000996433	0.000677439	0.000453678	0.000162214	0.000110011	0.000287766	0.000186131	9.7773e-05	5.42821e-05	0.000372693	0.000505481	0.000195972	0.00033135	0.000404512	0.000424428	0.000297103	0.000386492	0.000471464	0.000427862	0.000192623	0.00027957	0.000426476	6.31347e-05	0.000106168	6.82142e-05	8.35086e-05	4.43289e-05	7.32474e-05	5.12336e-05	5.98249e-05
N Wales I	5.10457e-06	0.000180709	6.11552e-05	0.00048738	0.00169394	0.00225548	0.00109253	0.00324866	0.00312392	0.00251568	8.88387e-05	0.000728971	0.000570927	0.00167818	0.00117003	0.000287295	0.00178828	0.000757734	0.000358038	0.00101476	0.000615678	0.000501126	0.000203039	0.000155357	0.00029445	0.000231569	8.01523e-05	5.4138e-05	0.000557315	0.000542125	0.000211028	0.00024342	0.000462959	0.000425328	0.000386408	0.000391377	0.000497745	0.000458795	0.000216791	0.000319195	0.000449294	5.66391e-05	0.00011899	5.27834e-05	6.61489e-05	2.52012e-05	5.1479e-05	3.62356e-05	5.42931e-05
Connacht	2.34135e-06	0.00025987	9.89799e-05	0.000443332	0.00175206	0.00179009	0.00090256	0.00294878	0.00215488	0.00254609	3.38937e-05	0.000484913	0.000237404	0.000858382	0.000595799	8.05334e-05	0.00146045	0.000584138	0.000521953	0.00117122	0.000929667	0.000603285	0.000205615	0.0001935	0.000437531	0.000232309	5.91071e-05	4.51615e-05	0.000993122	0.00121017	0.000171976	0.000241425	0.000590517	0.000522555	0.000725918	0.00067573	0.000772194	0.000781094	0.000356695	0.000477328	0.000776636	6.71139e-05	0.000104538	7.47049e-05	7.53877e-05	2.69587e-05	5.03084e-05	3.7919e-05	3.72353e-05
Dublin	7.28294e-07	0.000266168	0.000121584	0.000395748	0.00170422	0.00201766	0.00094655	0.00290598	0.00281503	0.0026286	4.71884e-05	0.000538851	0.000277046	0.000959974	0.000740314	0.000138044	0.00157783	0.00066911	0.000459766	0.00109892	0.000872489	0.000715265	0.00016678	0.000171046	0.000446659	0.000217189	6.71321e-05	4.70518e-05	0.00106002	0.00109289	0.000142411	0.000225099	0.000575893	0.000561452	0.000632426	0.000658954	0.000708465	0.000861194	0.000387331	0.000453189	0.000697838	7.53418e-05	9.65203e-05	7.86875e-05	6.32472e-05	2.61776e-05	4.35298e-05	3.7122e-05	4.31028e-05
Leinster	0	0.000198598	9.66758e-05	0.000427152	0.00166622	0.00202189	0.000889598	0.00318177	0.00307172	0.00258457	8.29394e-05	0.000458723	0.000255416	0.00114204	0.000640543	0.000193047	0.00179572	0.00050652	0.000524715	0.00118595	0.000731808	0.000727772	0.000203031	0.000202596	0.00038997	0.000243557	8.75679e-05	5.34377e-05	0.00092601	0.0009918	0.000199711	0.000312228	0.000545843	0.000500508	0.000624988	0.000607779	0.000630636	0.000712908	0.000268441	0.000387072	0.000713908	7.50011e-05	0.000116891	6.36952e-05	6.6958e-05	2.2491e-05	4.31855e-05	3.84578e-05	5.18443e-05
C Ireland	1.77698e-07	0.000258656	8.43763e-05	0.000501963	0.00183371	0.00184111	0.000855613	0.00291599	0.0025591	0.00268611	2.43587e-05	0.000472691	0.000295549	0.000969443	0.000634268	6.7902e-05	0.00171035	0.000563929	0.000455381	0.00102849	0.000876627	0.000616267	0.000218555	0.000182775	0.000418442	0.000263062	9.30918e-05	5.82043e-05	0.000987791	0.00113939	0.000156432	0.000215971	0.00054151	0.00053875	0.00072313	0.000650258	0.000728395	0.000863988	0.000301019	0.000443766	0.000757857	6.7662e-05	0.000108852	7.60839e-05	7.20306e-05	2.29316e-05	5.29484e-05	3.94615e-05	5.33974e-05
Ulster	1.18298e-06	0.000277233	0.00017242	0.000420846	0.00178752	0.00155306	0.000749333	0.0028695	0.00137594	0.00230542	6.83318e-06	0.000390781	0.000143893	0.000591998	0.000446176	3.27242e-05	0.00140397	0.000560809	0.000361406	0.00114944	0.000848597	0.000435441	0.000215303	0.000206468	0.00045657	0.000246244	5.27276e-05	4.44832e-05	0.00123332	0.00117946	0.000154765	0.000250139	0.00062227	0.000505523	0.000848467	0.000737353	0.000844939	0.000803522	0.000353999	0.000481032	0.000816802	6.96226e-05	0.000100262	7.12324e-05	5.91879e-05	2.05762e-05	5.05822e-05	3.75452e-05	3.95746e-05
N Munster	0	0.000281913	0.000109754	0.000471498	0.0017641	0.0018396	0.000907792	0.0029322	0.00208195	0.00268759	1.79877e-05	0.000477981	0.000240961	0.000809027	0.00059648	6.84458e-05	0.00159634	0.000586752	0.000488213	0.00112909	0.000941777	0.000674757	0.000207633	0.000197106	0.000431218	0.000254899	9.33761e-05	4.40973e-05	0.00114107	0.00104111	0.000215757	0.00024809	0.000571216	0.000518326	0.000628545	0.000579795	0.000759335	0.000751222	0.00035054	0.00048218	0.000712486	5.74607e-05	0.000118649	7.09104e-05	6.81029e-05	3.00801e-05	4.39685e-05	4.30412e-05	4.67307e-05
S Munster	1.04491e-06	0.000301855	0.000132323	0.000423944	0.00179852	0.00179318	0.000833538	0.00305182	0.00187	0.00274137	3.28829e-07	0.00026865	0.000122335	0.000545164	0.000367651	1.19573e-05	0.00140777	0.000538866	0.000378049	0.00118333	0.00079439	0.000641754	0.000206999	0.000195093	0.000374106	0.000288333	5.11906e-05	5.13862e-05	0.00110805	0.00118612	0.000184206	0.000257106	0.000586347	0.000570041	0.000570434	0.000763477	0.000720736	0.00080974	0.000415546	0.000551942	0.000855649	6.31437e-05	8.21565e-05	7.5255e-05	7.09615e-05	3.28306e-05	4.14831e-05	5.49702e-05	6.11456e-05
Orkney I	1.5326e-06	0.000380137	0.000155251	0.000535565	0.00167997	0.00227847	0.00103897	0.0027678	0.00309683	0.00251136	0.000103835	0.00061479	0.000449308	0.00142292	0.000821235	0.000180163	0.00201334	0.000578986	0.000473015	0.00140654	0.00090854	0.000763421	0.000157169	0.000161193	0.000372796	0.000213162	5.59787e-05	3.1766e-05	0.00121135	0.0018015	0.000353608	0.000382911	0.00103113	0.000654067	0.000499331	0.000630582	0.00080926	0.00104765	0.000343821	0.000539156	0.00111875	5.90131e-05	0.000127934	6.64537e-05	6.30281e-05	1.88622e-05	5.16553e-05	3.1891e-05	2.63628e-05
Orkney II	0	0.000188525	6.74185e-05	0.000574623	0.00123427	0.00234002	0.000990123	0.00264295	0.00258403	0.00174336	0.000105518	0.000628007	0.000596001	0.00184838	0.00103112	0.000233071	0.00211817	0.00058563	0.000548536	0.00111737	0.000718995	0.000659189	0.000159283	0.000103886	0.000231371	0.000154416	7.23799e-05	3.78006e-05	0.00137458	0.00200902	0.000397586	0.000305287	0.0012284	0.000785769	0.000708866	0.000700481	0.000620055	0.00106338	0.000413337	0.000692679	0.00126969	7.0398e-05	0.00012483	5.25749e-05	4.39184e-05	1.8661e-05	6.76339e-05	4.68349e-05	4.59065e-05
Orkney III	0	0.000211378	0.000141015	0.00059248	0.00149778	0.00253022	0.00125985	0.0027016	0.00280107	0.00181084	0.000107775	0.000756856	0.000446292	0.0016666	0.00115354	0.000495818	0.00208987	0.000841361	0.000384003	0.00122152	0.000889791	0.000775219	9.97154e-05	0.000154844	0.000282866	0.000221852	5.79136e-05	3.25656e-05	0.00123852	0.00198853	0.000212476	0.000308841	0.00108628	0.000569727	0.000431364	0.000616832	0.000686517	0.00097126	0.000250423	0.000487535	0.00107717	6.65254e-05	8.93038e-05	5.114e-05	5.85457e-05	1.73425e-05	4.62913e-05	5.02032e-05	4.74345e-05
Orkney IV	0	0.000283489	0.000117897	0.000366732	0.0014631	0.00250472	0.00130931	0.00286298	0.00261763	0.00166984	5.88463e-05	0.000536904	0.000687821	0.00171955	0.00101496	0.000197148	0.00202536	0.000681453	0.000316825	0.00146663	0.00117988	0.000861264	9.55703e-05	0.000134779	0.000235213	0.000184278	5.89948e-05	2.52855e-05	0.00102337	0.0019812	0.00030238	0.000479501	0.00105706	0.000591542	0.000463667	0.00052889	0.00102313	0.00143633	0.000416597	0.000564396	0.00113897	6.25333e-05	0.000121593	7.38529e-05	4.37927e-05	3.11791e-05	2.86903e-05	4.90111e-05	4.95362e-05
Orkney V	0	0.000324543	0.00018377	0.000488226	0.00150136	0.00240006	0.000910934	0.00265829	0.00277385	0.00223153	8.38473e-05	0.000499779	0.000414809	0.0013857	0.00103768	0.000198402	0.00215473	0.000673504	0.000237653	0.0013962	0.000843516	0.000288718	0.000143925	0.000107973	0.000322903	0.000132424	2.23148e-05	1.90873e-05	0.00138139	0.00206066	0.00034208	0.00045754	0.00115683	0.00059712	0.00064846	0.000627603	0.00089308	0.000759199	0.00042703	0.00059168	0.00117876	8.50757e-05	0.000129643	7.00569e-05	3.72277e-05	3.81573e-06	0.000109164	3.13596e-05	2.70161e-05
[truncated: 2 more columns]
