# Supplementary material for: The Irish DNA Atlas: Revealing Fine-Scale Population Structure and History within Ireland
Source: Sci Rep. 2017 Dec 8;7:17199. doi: 10.1038/s41598-017-17124-4 (PMC5722868; doi:10.1038/s41598-017-17124-4)
Supplement: Supplementary file 6 — Supplemental Table 7 [file 41598_2017_17124_MOESM6_ESM.xlsx]

## Sheet: Supplementary Table 7
Supplementary Table 7
Table showing the results of the European Globetrotter analysis of the 'Gaelic' Irish fineStructure clusters. Shown are the details of each cluster, the inferred dates of admixture and the details of each of the two source populations for each admixture event, and in the event of a multi-way admixture event the first and second component sources.
Ireland-Combined
Conclusion: one-date event
Descrip:	All Gaelic Ireland
Count:	448
Gen (CI):	38.72 (0.61)
Date (±CI):	788CE (770-806)
	Total	NOR1	BEL1	NOR10	SWE12	DEN1	GER1	FRA1	Other (9)
Source 1:	0.33	0.0751515	0.0764526	0.0791057	0.0939189	0.129403	0.13171	0.277832	0.136
	Total	FRA1	FRA2	Other (16)
Source 2:	0.67	0.18821	0.605354	0.206
C Ireland
Conclusion: one-date event
Descrip:	Central Ireland
Count:	77
Gen (CI):	32.62 (1.76)
Date (±CI):	971CE (918-1024)
	Total	BEL1	DEN1	SWE10	NOR10	GER1	FRA1	Other (8)
Source 1:	0.31	0.0695118	0.100857	0.108798	0.108938	0.116537	0.323162	0.172
	Total	FRA1	FRA2	Other (15)
Source 2:	0.69	0.147276	0.620245	0.232
Connacht
Conclusion: one-date multi-way
Descrip:	Connacht
Count:	96
Gen (CI):	36.70 (1.08)
Date (±CI):	849CE (817-881)
First Event
	Total	GER1	GER4	NOR5	NOR10	SWE12	BEL1	DEN1	FRA1	Other (11)
Source 1:	0.36	0.0534765	0.0577898	0.0616505	0.102036	0.120373	0.124137	0.128551	0.247959	0.104
	Total	FRA3	FRA1	FRA2	Other (14)
Source 2:	0.64	0.190501	0.249485	0.360149	0.2
Second Event
	Total	NOR5	FRA3	FRA1	Other (11)
Source 1:	0.48	0.0724705	0.134578	0.576996	0.216
	Total	SWE10	BEL1	GER4	FRA2	DEN1	FRA3	Other (13)
Source 2:	0.52	0.0711896	0.104654	0.117066	0.131866	0.155605	0.23793	0.182
Leinster
Conclusion: one-date multi-way
Descrip:	Leinster
Count:	62
Gen (CI):	37.54 (1.37)
Date (±CI):	824CE (782-865)
First Component
	Total	NOR10	SWE12	BEL1	DEN1	GER1	FRA1	Other (10)
Source 1:	0.36	0.0510639	0.105787	0.117955	0.121643	0.133787	0.254996	0.215
	Total	FRA3	FRA3	FRA1	FRA2	Other (8)
Source 2:	0.64	0.190501	0.135009	0.155044	0.569778	0.14
Second Component
	Total	SWE10	GER1	DEN1	BEL1	GER4	Other (12)
Source 1:	0.4	0.0961832	0.0988311	0.118095	0.148516	0.377232	0.161
	Total	BEL1	NOR6	SPN1	FRA3	FRA1	Other (10)
Source 2:	0.6	0.0562992	0.0668169	0.0871995	0.210945	0.405672	0.173
N Munster
Conclusion: one-date event
Descrip:	North Munster
Count:	76
Gen (CI):	31.64 (1.04)
Date (±CI):	1001CE (970-1032)
	Total	SWE11	NOR10	NOR1	BEL1	GER1	DEN1	FRA1	FRA2	Other (11)
Source 1:	0.31	0.0527634	0.055014	0.063066	0.0675406	0.103001	0.119685	0.15549	0.261512	0.122
	Total	FRA3	FRA1	FRA2	Other (11)
Source 2:	0.69	0.222627	0.305416	0.351782	0.12
Ulster
Conclusion: one-date event
Descrip:	Ulster
Count:	61
Gen (CI):	29.92 (1.52)
Date (±CI):	1052CE (10007-1098)
	Total	SWE10	NOR10	FRA3	FRA1	NOR1	DEN1	FRA2	Other (6)
Source 1:	0.31	0.0516524	0.0569785	0.0838101	0.0894167	0.115222	0.208805	0.264464	0.13
	Total	FRA3	FRA2	FRA1	Other (12)
Source 2:	0.69	0.12845	0.301266	0.322044	0.248
