# Supplementary material for: The Irish DNA Atlas: Revealing Fine-Scale Population Structure and History within Ireland
Source: Sci Rep. 2017 Dec 8;7:17199. doi: 10.1038/s41598-017-17124-4 (PMC5722868; doi:10.1038/s41598-017-17124-4)
Supplement: Supplementary file 7 — Supplemental Table 8 [file 41598_2017_17124_MOESM7_ESM.xlsx]

## Sheet: Supplementary Table 8
Supplementary Table 8
Table showing the results of the Irish and British Globetrotter analysis of the N Ireland fineStructure clusters. Shown are the details of each cluster, the inferred generations and dates of admixture and the details of each of the two source populations for each admixture event. Generation time is estimated to be 30 years.
N Ireland I
Conclusion: one-date event
Descrip:	Dublin/Munster
Count:	33
Content:	26ENG,7IRE
Gen (CI):	7.42 (0.43)
Date (±CI):	1727CE (1714-1740)
	Total	N_England_III	Ulster	Connacht	N_England_I	C_Ireland	Leinster	Other (9)
Source 1:	0.4	0.0529398	0.0695198	0.0704031	0.152002	0.189323	0.297775	0.168036
	Total	N_England_III	N_England_IV	N_England_II	England_I	Other (6)
Source 2:	0.6	0.0555674	0.0802502	0.0994065	0.645684	0.119092
N Ireland II
Conclusion: one-date event
Descrip:	Ulster
Count:	94
Content:	22ENG,53IRE,19SCO
Gen (CI):	10.66 (0.38)
Date (±CI):	1630CE (1619-1642)
	Total	N_Scotland_I	W_Scotland_I	N_England_III	C_Ireland	Ulster	Other (5)
Source 1:	0.34	0.120019	0.131273	0.167572	0.258422	0.25994	0.0627738
	Total	England_I	W_Scotland_I	N_England_IV	Other (7)
Source 2:	0.66	0.0525215	0.0710758	0.796683	0.07972
N Ireland III
Conclusion: one-date event
Descrip:	Ulster/Dublin
Count:	38
Content:	9ENG,28IRE,1SCO
Gen (CI):	9.24 (0.31)
Date (±CI):	1673CE (1663-1682)
	Total	N_England_II	N_England_I	N_England_IV	England_I	Other (6)
Source 1:	0.3	0.103399	0.118813	0.321721	0.331506	0.124562
	Total	N_England_IV	Connacht	Leinster	N_England_III	Ulster	C_Ireland	Other (7)
Source 2:	0.7	0.0730454	0.0847798	0.0933211	0.0955318	0.161789	0.412145	0.0793881
